# Supplementary material for: Attempts to Access a Series of Pyrazoles Lead to New Hydrazones with Antifungal Potential against Candida species including Azole-Resistant Strains
Source: Molecules. 2021 Sep 27;26(19):5861. doi: 10.3390/molecules26195861 (PMC8512829; doi:10.3390/molecules26195861)
Supplement: Supplementary file 1 [file molecules-26-05861-s001.zip]

Archive with 1 entries (1 files):
- molecules-1367454-supplementary.pdf
